# Supplementary material for: In Vitro Effect on Plasmodium falciparum and In Vivo Effect on Plasmodium berghei of Annomaal, an Oily Fraction Obtained from the Seeds of Annona squamosa
Source: Molecules. 2023 Jul 17;28(14):5472. doi: 10.3390/molecules28145472 (PMC10383673; doi:10.3390/molecules28145472)
Supplement: Supplementary file 1 [file molecules-28-05472-s001.zip]

Archive with 1 entries (1 files):
- molecules-2294143-supplementary.pdf
